# Supplementary material for: Genome-Wide Analysis of Fruit Color and Carotenoid Content in Capsicum Core Collection
Source: Plants (Basel). 2024 Sep 12;13(18):2562. doi: 10.3390/plants13182562 (PMC11435234; doi:10.3390/plants13182562)
Supplement: Supplementary file 1 [file plants-13-02562-s001.zip › Supplementary Table.xlsx]

## Sheet: Table S1
Table S1. List of significantly associated SNPs to carotenoids
No	Traits	Chr	Pos	p-value	Ref	Alt	SNP type	Gene region
1	α-Carotene	1	69188981	4.81e-07	A	G	Genic	E3 ubiquitin-protein ligase SINAT2 (EC 2.3.2.27)
2	α-Carotene	1	298131892	7.8886e-10	A	G	Intergenic
3	α-Carotene	2	139769588	2.3e-07	C	T	Genic	Protein SCAR1 (AtSCAR1)
4	α-Carotene	3	257691563	1.48e-08	C	T	Genic	Sucrose synthase 6 (AtSUS6)
5	α-Carotene	3	278759458	9.6e-09	T	G	Genic	DENN domain and WD repeat-containing protein SCD1
6	α-Carotene	3	282407208	5.58e-11	G	A	Genic	Auxin-responsive protein IAA26
7	α-Carotene	5	12140882	1.2776e-08	G	T	Intergenic
8	α-Carotene	5	228435831	3.3971e-10	C	T	Intergenic
9	α-Carotene	5	1431693	1.09e-08	C	A	Genic	Putative disease resistance protein RGA1 (RGA3-blb)
10	α-Carotene	5	212795785	6.89e-07	G	A	Genic	Ribosomal biogenesis protein LAS1L
11	α-Carotene	6	7784015	1.04e-08	A	G	Genic	3-oxoacyl-[acyl-carrier-protein] synthase, mitochondrial
12	α-Carotene	6	152007017	1.18e-08	G	A	Genic	Molybdenum cofactor sulfurase (MCS) (MOS) (MoCo sulfurase)
13	α-Carotene	6	236907247	1.7e-10	A	T	Genic	U-box domain-containing protein 13 (EC 2.3.2.27)
14	α-Carotene	7	2426837	7.0337e-09	C	T	Intergenic
15	α-Carotene	7	165373908	3.934e-10	G	A	Intergenic
16	α-Carotene	7	247931863	2.3171e-08	A	T	Intergenic
17	α-Carotene	7	193979854	8.57e-07	A	G	Genic	Thymidylate kinase (AtTMPK) (EC 2.7.4.9) (Protein ZEUS1)
18	α-Carotene	8	88121117	1.5185e-08	A	G	Intergenic
19	α-Carotene	8	90513554	1.7e-08	C	T	Genic	Mitochondrial carrier protein CoAc1 (AtCoAc1) (Mitochondrial coenzyme A transporter CoAc1)
20	α-Carotene	8	139507673	1.38e-10	T	C	Genic	Ribosome biogenesis protein bms1
21	α-Carotene	9	218064937	1.0273e-08	T	A	Intergenic
22	α-Carotene	9	151061309	1.46e-10	G	A	Genic	Protein SPA1-RELATED 3
23	α-Carotene	10	232860589	1.2e-10	C	T	Genic	Disease resistance protein At4g27190,2
24	α-Carotene	11	239762623	1.4599e-08	C	T	Intergenic
25	α-Carotene	11	253614532	1.43e-10	C	A	Genic	Putative disease resistance RPP13-like protein 1
26	α-Carotene	12	37416366	1.5286e-10	A	G	Intergenic
27	α-Carotene	12	203296348	5.6741e-07	G	C	Intergenic
28	α-Carotene	12	37631709	1.62e-10	A	T	Genic	Pentatricopeptide repeat-containing protein At4g19440, chloroplastic
29	Antheraxanthin	1	1790608	9.18e-08	G	A	Genic	Transcription termination factor MTEF18, mitochondrial
30	Antheraxanthin	1	13687346	1.75e-07	A	T	Genic	tRNA N(3)-methylcytidine methyltransferase METTL6 (EC 2.1.1.-)
31	Antheraxanthin	1	105823683	9.54e-07	G	A	Genic	1:Probable methyltransferase PMT2 (EC 2.1.1.-)
32	Antheraxanthin	1	303445910	8.2247e-07	A	G	Intergenic
33	Antheraxanthin	2	134573209	7.5506e-07	A	T	Intergenic
34	Antheraxanthin	4	1032836	1.08e-06	C	T	Genic	Phosphatidylinositol 4-kinase alpha 1
35	Antheraxanthin	6	235401244	6.69e-07	G	A	Genic	Protein disulfide isomerase-like 1-4
36	Antheraxanthin	6	235401309	6.84e-07	G	A	Genic	Protein disulfide isomerase-like 1-4 )
37	Antheraxanthin	7	1570608	8.81e-11	C	G	Genic	CA.PGAv.1.6.scaffold1357.17
38	Antheraxanthin	7	15180043	1.91e-07	G	A	Genic	Chaperone protein DnaJ 2
39	Antheraxanthin	7	28243005	1.3335e-08	G	A	Intergenic
40	Antheraxanthin	7	167068085	9.3899e-07	C	A	Intergenic
41	Antheraxanthin	7	215963930	1.45e-08	G	T	Genic	Probable NADH dehydrogenase [ubiquinone]
42	Antheraxanthin	8	139306996	2.24e-07	C	A	Genic	Peptide-N(4)-(N-acetyl-beta-glucosaminyl)asparagine amidase
43	Antheraxanthin	9	144038586	6.6479e-07	G	A	Intergenic
44	Antheraxanthin	10	980949	3.62e-08	G	A	Genic	Septin and tuftelin-interacting protein 1 homolog 1
45	Antheraxanthin	11	251812831	8.65e-07	G	A	Genic	Beta-glucosidase BoGH3B (EC 3.2.1.21)
46	Antheraxanthin	12	242740510	8.13e-09	G	T	Genic	Disease resistance protein Roq1
47	Antheraxanthin	12	242740511	8.31e-09	C	T	Genic	Disease resistance protein Roq1
48	β-Carotene	4	219743713	8.9351e-07	G	C	Intergenic
49	β-Carotene	4	219743716	8.9351e-07	A	G	Intergenic
50	β-Carotene	4	219743749	8.9351e-07	T	G	Intergenic
51	β-Carotene	4	219743841	8.9351e-07	G	A	Intergenic
52	β-Carotene	5	188470870	1.2329e-07	C	A	Intergenic
53	β-Carotene	6	125911050	2.45e-07	A	G	Genic	Probably inactive leucine-rich repeat receptor-like protein kinase IMK2
54	β-Carotene	7	210903829	9.97e-07	G	A	Genic	Probable beta-1,3-galactosyltransferase 2 (EC 2.4.1.-)
55	β-Cryptoxanthin	1	69188981	1.14e-07	A	G	Genic	E3 ubiquitin-protein ligase SINAT2 (EC 2.3.2.27)
56	β-Cryptoxanthin	3	260332995	2.26e-08	T	C	Genic	Chaperone protein dnaJ 49 (AtDjC49) (AtJ49)
57	β-Cryptoxanthin	5	228154657	6.61e-09	C	A	Genic	Protein-tyrosine-phosphatase MKP1
58	β-Cryptoxanthin	5	230272074	7.2303e-08	T	C	Intergenic
59	β-Cryptoxanthin	6	92442789	1.02e-08	C	T	Genic	Stamen-specific protein FIL1
60	β-Cryptoxanthin	7	63490717	1.55e-08	A	G	Genic	Rop guanine nucleotide exchange factor 14
61	β-Cryptoxanthin	8	124720627	1.29e-08	C	T	Genic	DEAD-box ATP-dependent RNA helicase 8
62	β-Cryptoxanthin	9	143307663	9.8789e-08	C	T	Intergenic
63	β-Cryptoxanthin	12	160178786	1.36e-08	G	A	Genic	Protein MHF1 homolog (AtMHF1)
64	Capsanthin	5	17846748	2.74e-07	T	C	Genic	Lignin-forming anionic peroxidase
65	Capsanthin	5	32192112	8.41e-07	G	C	Genic	Tobamovirus multiplication protein 3 (AtTOM3)
66	Capsanthin	5	228154657	9.73e-09	C	A	Genic	Protein-tyrosine-phosphatase MKP1
67	Capsanthin	6	92442789	8.01e-07	C	T	Genic	Stamen-specific protein FIL1
68	Capsanthin	7	63490717	2.36e-07	A	G	Genic	Rop guanine nucleotide exchange factor 14
69	Capsanthin	8	124720627	7.97e-07	C	T	Genic	DEAD-box ATP-dependent RNA helicase 8
70	Capsanthin	9	143307663	1.0469e-08	C	T	Intergenic
71	Capsanthin	12	160178786	5.77e-07	G	A	Genic	Protein MHF1 homolog (AtMHF1)
72	Capsorubin	1	253857646	1.02e-06	C	T	Genic	Alanine--tRNA ligase (EC 6.1.1.7)
73	Capsorubin	4	2341870	7.16e-07	C	A	Genic	Receptor-like protein 19 (AtRLP19)
74	Zeaxanthin	12	17593725	7.83e-07	C	T	Genic	Pleiotropic drug resistance protein 2 (NpPDR2)
75	TotalCarotenoid	6	97491774	7.49e-07	G	C	Genic	Acid phosphatase 1
76	TotalCarotenoid	6	184116834	7.98e-07	C	T	Genic	Histone-lysine N-methyltransferase ASHH2

## Sheet: Table S2
Table S2. Accessions number, species name, fruit colors and carotenoid contents of 306 pepper genetic resources.
ID	IT number	Species	Fruit_color	α-carotene	Antheraxanthin	β-carotene	β-cryptoxanthin	Capsanthin	Capsorubin	Lutein	Violaxanthin	Zeaxanthin	Total Carotenoids
1	K253884	C. annuum	Red	3.59	12.41	57.49	60.54	289.27	10	0	6.22	98.27	537.78
2	IT 158560	C. baccatum	Red	0.29	0	3.57	19.35	199.78	39.71	0	0	31.9	294.61
3	IT 221677	C. annuum	Red	2.11	0	62.02	103.74	317.38	39.86	0	0	102.58	627.68
4	IT 221673	C. annuum	Red	2.41	0	14.74	14.39	113.87	2.74	0	0	18.72	166.87
5	IT 158714	C. annuum	Red	1.91	0	45.21	78.56	183.98	25.87	0	2.21	43.3	381.04
6	IT 213877	C. annuum	Red	3.78	0	25.83	11.41	121.63	8.05	0	0	23.33	194.04
7	IT 270425	C. annuum	Red	0	0.57	0.47	7.68	17.91	2.15	0	0.56	16.28	45.63
8	IT 236745	C. chinense	Orange	5.01	5.54	23.43	16.04	0	0	35.73	35.67	0	121.42
9	IT 158720	C. annuum	Red	0.82	0	5.14	10.82	25.32	0.31	0	0	17.4	59.8
10	K158290	C. chinense	Orange	1.92	0	33.16	131.47	668.89	45.44	0	0	78.2	959.08
11	IT 247235	C. annuum	8 miles	5.46	5.6	55.42	50.14	205.14	27	0	2.15	39.9	390.81
12	K253875	C. annuum	Red	1.79	0	33.42	130.95	601.34	57.49	0	0	135.88	960.87
13	K253880	C. annuum	Red	8.21	0	43.11	35.06	301.67	19.8	0	2.35	48.8	459.01
14	IT 158708	C. annuum	Red	2.14	2.26	14.1	27.78	57.21	5.77	0	0	57.5	166.76
15	IT 236738	C. chinense	Red	1.94	0	10.24	13.44	107.8	30.86	0	0	23.3	187.57
16	IT 261486	C. baccatum	Yellow	2.95	0	21.28	20.48	85.25	11.78	0	0	12.97	154.72
17	IT 229667	C. annuum	Red	1.36	0	41.59	100.39	456	44.78	0	0	112.33	756.46
18	IT 248587	C. annuum	Orange	8.5	0	41.74	49.2	234.76	6.37	0	0	94.2	434.76
19	IT 158719	C. annuum	Red	0.87	0	36.28	50.86	358.45	26.12	0	0	92.73	565.31
20	IT 237555	C. annuum	Red	2.12	0	23.48	37.25	202.15	7.9	0	0	44.18	317.07
21	K136578	C. annuum	Red	1.58	0	37.56	16.32	430.02	42.11	0	1.07	91.34	620.01
22	IT 261165	C. baccatum	Red	0.91	0	11.47	39.48	195.34	54.84	0	1.04	32.98	336.05
23	IT 259112	C. annuum	Red	1.65	2.35	26.52	39.4	52.67	2.34	0	0.52	70.01	195.47
24	IT 264143	C. chinense	Yellow	0.72	2.85	22.58	39.66	76.51	7.19	0	0.69	37.78	187.98
25	IT 158680	C. annuum	Red	0.63	0	14.58	67.19	265.63	39.38	0	0.73	49.48	437.6
26	IT 223737	C. annuum	Red	1.51	0	27.4	53.4	297.47	32.94	0	0	33.07	445.78
27	IT 158411	C. annuum	Red	3.94	0	51.68	121.79	462.27	41.55	0	0	96.85	778.08
28	IT 242040	C. annuum	Red	0.83	0	21.76	39.4	150.34	20.51	0	0.83	38.74	272.4
29	IT 224926	C. annuum	Red	2.83	0	17.48	17.78	102.99	15.64	0	0	17.72	174.45
30	IT 221686	C. annuum	Red	0	0	3.72	9.63	48.4	3.13	0	0	15.04	79.92
31	IT 224926	C. annuum	Red	4.44	0	35.16	22.92	104.71	15.21	0	0	17.29	199.72
32	IT 231143	C. baccatum	Red	4.42	15.37	120.87	227.23	390.39	35.37	0	4.73	206.82	1005.2
33	IT 221672	C. annuum	Red	0	0	1.91	3.74	9.55	0	0	0	4.43	19.63
34	IT 158700	C. annuum	Red	6.56	0	55	33.16	276.9	31.66	0	0	33.15	436.43
35	IT 236419	C. annuum	Red	1.03	0	3.29	3.4	91.62	4.4	0	0	10.89	114.63
36	IT 283498	C. chinense	Red	2.86	0	17.99	194.43	364.58	41.66	0	0	49.38	670.9
37	IT 240012	C. annuum	Red	4.02	0	57.3	94.19	233.64	10.52	0	0	94.22	493.88
38	IT 158339	C. baccatum	Red	0.16	0	4.42	16.71	46.01	6.02	0	0	5.47	78.79
39	IT 229544	C. frutescens	Red	2.62	0	34.08	39.64	96.67	20.56	0	2.94	10.46	206.97
40	IT 158744	C. frutescens	Orange	2.48	0	71.93	166.44	449.77	31.5	0	0	172.5	894.63
41	IT 163489	C. annuum	Red	0.48	0	19.17	2.96	91	6.2	0	0	41.97	161.78
42	IT 236399	C. annuum	Red	0.5	0	9.18	13.8	51.4	7.84	0	0.88	12.13	95.71
43	IT 213876	C. annuum	Red	9	22.73	17.43	0	0	0	84.59	182.58	0	316.33
44	IT 32385	C. annuum	Red	2.06	3.31	31.27	47.19	136.69	14.61	0	1.19	31.37	267.69
45	IT 158570	C. frutescens	Red	2.44	0	54.09	63.94	362.47	26.2	0	0	122.29	631.44
46	K253877	C. annuum	Red	0.72	0	22.58	84.56	481.63	52.88	0	0	87.88	730.23
47	IT 32463	C. annuum	Red	1.3	0	30.39	112.2	407.95	37.61	0	0	87.33	676.77
48	IT 261405	C. annuum	Red	2.88	2.85	65.74	129.64	120.3	7.06	0	0.4	114.63	443.5
49	IT 158317	C. annuum	Red	7.38	0	34.86	36.71	135.85	9.67	0	0	28.83	253.3
50	IT 158332	C. annuum	Red	0.52	0	11.12	51.39	144.37	13.86	0	0	34.42	255.68
51	K011821	C. annuum	Red	6.35	0	55.42	136.78	370.31	43.47	0	2.55	107.83	722.72
52	IT 223795	C. annuum	Red	5.28	0	111.37	200.7	1234.85	176.73	0	0	277.25	2006.17
53	IT 158583	C. annuum	Red	4.46	0	69.59	42.05	288.41	133.53	0	3.15	64.05	605.24
54	IT 293670	C. chinense	Brown	9.04	9.01	82.13	66.82	179.16	16.94	0	3.63	86.88	453.61
55	IT 113726	C. annuum	Red	2.34	0	53.9	129.97	335.38	19.19	0	0	102.13	642.9
56	IT 32404	C. annuum	Red	3.5	0	138.62	215.59	479.52	25.66	0	0	165.38	1028.27
57	IT 163519	C. chinense	Red	2.28	0	28.51	47.18	224.62	5.41	0	0	57.64	365.64
58	K136556	C. chinense	Yellow	1.72	0	18.06	86.15	277.22	26.07	0	1.18	61.9	472.28
59	K253871	C. baccatum	Yellow	2.27	0	26.7	115.66	388.87	39.61	0	0	67.95	641.05
60	K157793	C. baccatum	Red	1.95	0	19.49	30.97	215	31.27	0	1.24	60.55	360.47
61	IT 158710	C. annuum	Red	4.18	0	38.06	32.8	206.02	41.15	0	0	24.7	346.91
62	IT 229197	C. chinense	Orange	2.06	0	50.79	133.67	298.21	37.64	0	0	65.63	588
63	IT 218953	C. baccatum	Yellow	0.8	0	1.41	0.98	10.66	0.61	0	0	3.43	17.89
64	IT 231151	C. annuum	Red	3.03	1.81	5.6	7.32	59.03	5.6	0	0	15.88	98.25
65	K136521	C. annuum	Red	0.53	1.45	10.26	11.58	21.97	2.24	0	0.26	0	48.29
66	IT 223790	C. annuum	Red	0.54	0	19.71	30.7	293.42	25.29	0	0	58.86	428.51
67	IT 221686	C. annuum	Red	0.7	0	16.09	66.17	228.05	20.63	0	0	0	331.64
68	IT 32436	C. annuum	Red	1.35	0	6.43	6.45	72.98	8.88	0	0	15.29	111.38
69	IT 158769	C. baccatum	Red	2.28	0	21.64	43.57	418.45	14.71	0	0	86.05	586.69
70	IT 237634	C. annuum	Red	3.52	0	23.62	27.56	127.08	10.41	0	0	39.84	232.03
71	IT 236721	C. chinense	Red	0.61	0	23.14	47.51	248.6	23.4	0	0	51.55	394.82
72	IT 236689	C. annuum	Red	0.93	0	33.08	49.12	277.41	39.06	0	0	53.59	453.19
73	IT 229136	C. annuum	Red	5.24	0	177.72	218.46	427.89	18.19	0	0	176.02	1023.53
74	IT 236730	C. annuum	Red	1.53	0	11.6	20	236.29	25.85	0	0	37.71	332.97
75	IT 240349	C. annuum	Red	1.21	0	17.16	29.48	54.83	1.98	0	0	0	104.66
76	IT 223783	C. annuum	Red	1.94	0	17	25.55	352.47	8.4	0	0	51.04	456.4
77	IT 270597	C. frutescens	Red	0.53	0	18.21	67.12	351.05	51.72	0	0	67.32	555.93
78	IT 231141	C. chinense	Yellow	0	0	0	0	0	0	12.85	0	0	12.85
79	IT 231140	C. frutescens	Red	2.05	4.87	34.19	28.78	125.38	15.85	0	1.39	53.78	266.3
80	IT 231134	C. frutescens	Red	8.53	0	61.84	56.78	515.5	20.69	0	0	42.78	706.13
81	IT 270458	C. chinense	Red	1.44	0	30.85	103.56	377.12	38.73	0	0	60.85	612.54
82	IT 158278	C. annuum	Red	2.58	3.3	15.59	29.83	81.23	7.82	0	0	21.71	162.06
83	IT 238119	C. annuum	Red	4.34	0	36.84	46.1	207.28	9.66	0	0	50.6	354.82
84	IT 158460	C. annuum	Red	3.22	9.45	15.44	51.26	286.35	17.76	0	3.69	131.48	518.64
85	IT 261516	C. baccatum	Orange	1.82	11.6	41.29	91.81	296.68	21.84	0	2.64	182.49	650.18
86	IT 231135	C. baccatum	Red	5.23	0	124.3	54.93	461.24	15.43	0	0	76.17	737.29
87	IT 261204	C. chinense	Orange	0.48	0	9.03	28.93	227.88	48.38	0	0	42.68	357.38
88	IT 270683	C. chinense	Red	0.42	6.38	15.51	38.18	290.85	21.09	0	1.5	75.38	449.31
89	IT 221678	C. annuum	Red	86.94	1.53	21.85	53.71	0	0	0	0.97	13.68	178.68
90	IT 229215	C. chinense	Red	1.71	0	21.79	86.07	635.53	75.12	0	0	111.02	931.24
91	K253886	C. annuum	Yellow	1.6	0	34.26	76.27	679.23	70.34	0	1.79	140.63	1004.11
92	IT 261138	C. annuum	Red	2.33	0	100.73	174.26	600.41	72.79	0	0	198.92	1149.44
93	IT 250180	C. annuum	Red	1	0	20.91	25.76	213.77	48.2	0	0	31.03	340.67
94	K150013	C. annuum	Red	2.31	0	20.67	56.44	265.77	24	0	1.17	57.25	427.61
95	IT 270460	C. chinense	Yellow	0.35	4.41	12.29	23.86	130.37	16.19	0	2.43	33.07	222.97
96	IT 229201	C. chinense	Orange	3.94	13.94	67.64	77.47	238.98	22.96	0	6.51	110.47	541.92
97	IT 236341	C. annuum	Red	0.97	0	19.82	39.27	270.78	18.09	0	0	67.06	415.98
98	IT 191654	C. chinense	Red	1.9	0	6.28	3.83	41.68	6.74	0	0	5.13	65.56
99	IT 231171	C. annuum	Red	71.87	0.88	15.99	65.01	0	0	0	0.79	10.7	165.24
100	IT 223677	C. annuum	Red	1.04	0	32.44	52.74	238.93	13.08	0	0	71.69	409.91
101	IT 201162	C. frutescens	Red	0.36	0	3.81	15.77	88.58	8.74	0	0	29.42	146.68
102	IT 260880	C. annuum	Orange	0.97	0	16.32	13.96	103.12	3.3	0	0	25.82	163.49
103	IT 158309	C. annuum	Red	1.17	0	0.53	5.39	0	0	0	0	0	7.09
104	IT 32406	C. annuum	Red	1.78	0	23.3	41.07	202.91	18.31	0	0	35.22	322.59
105	IT 103410	C. annuum	Red	1.08	0	21.72	26.72	196.72	25.54	0	0	24.96	296.75
106	IT 229147	C. baccatum	Orange	0	0	0.55	12.96	23.13	3.59	0	0	6.12	46.34
107	IT 221683	C. annuum	Red	5.11	0	39.05	66.53	283.85	19.02	0	0	74.44	487.98
108	IT 284080	C. frutescens	Orange	2.37	0	96.71	109.14	257.17	21.56	0	0	84.9	571.86
109	IT 32387	C. annuum	Red	0.27	0	0.83	0	10.6	1.86	0	0	0.83	14.38
110	IT 163488	C. annuum	Red	1.38	0	22.51	84.51	405.2	27.25	0	0	74.96	615.8
111	IT 218953	C. baccatum	Red	1.32	0	12.91	34.53	217.5	17.99	0	0.79	33.93	318.97
112	IT 231166	C. annuum	Red	0.94	0	20.37	44.1	283.79	33.81	0	0.7	49.79	433.49
113	K100100	C. annuum	Red	1.74	0	101.7	167.47	398.89	20.08	0	0	149.83	839.72
114	K136576	C. annuum	Orange	1.53	0	16.93	10.49	112.27	9.11	0	0	15.78	166.11
115	IT 231135	C. frutescens	Red	6.97	2.69	41.12	23.33	25.39	3.13	0	1.24	18.2	122.08
116	IT 248398	C. frutescens	Red	2.9	0	20.79	30.56	351.39	47.92	0	0	55.45	509.01
117	K136588	C. annuum	Red	1.21	0	6.98	10.74	78.74	3.57	0	0	28.83	130.07
118	IT 229206	C. chinense	Other	22.56	17.17	35.3	0	0	0	113.92	57.34	0	246.28
119	IT 219863	C. annuum	Red	1.1	0	7.65	13.24	136.03	16.88	0	0	31.25	206.14
120	IT 223627	C. baccatum	Red	2.17	6.96	71.09	140.87	209.24	26.2	0	2.07	0	458.59
121	IT 248583	C. annuum	Red	2.44	0	16.8	25.3	179.12	21.08	0	0	26.67	271.4
122	IT 216362	C. annuum	Red	1.61	0	56.54	150.1	599.36	45.62	0	1.47	144.34	999.02
123	IT 264121	C. chinense	Purple	16.93	9.51	142.01	57.71	187.06	22.96	0	4.73	76.29	517.2
124	IT 163482	C. annuum	Red	1.32	0	52.17	127.12	180.52	9.6	0	0	143.61	514.34
125	IT 231168	C. annuum	Red	1.67	0	44.44	137.69	483.15	58.52	0	0.74	92.69	818.89
126	K136548	C. annuum	Red	2.4	0	17.5	95.42	191.77	19.17	0	0	28.54	354.79
127	K158289	C. annuum	Red	2.15	0	25	70.61	560.39	18.22	0	1.59	97.15	775.1
128	K159813	C. baccatum	Brown	3.33	0	21.25	17.64	159.08	13.51	0	2.82	31.43	249.06
129	IT 228983	C. annuum	Red	0.58	0	16.88	40.78	439.15	34.73	0	0	76.55	608.67
130	IT 219844	C. annuum	Red	8.84	1.8	10.79	3.53	0	0	32.54	1.13	0	58.63
131	IT 218757	C. annuum	Red	0.9	0	15	75.07	376.04	36.81	0	0	71.32	575.14
132	IT 158331	C. annuum	Red	0.36	0	9.66	37.21	202.71	43.29	0	0.81	34.48	328.52
133	IT 158662	C. annuum	Red	0.31	3.4	4.24	0	5.16	3.14	0	3.16	11.11	30.52
134	IT 261523	C. baccatum	Red	2.44	0	65.25	107.97	347.62	17.74	0	0	163.2	704.23
135	IT 240867	C. baccatum	Yellow	1.35	0	18.57	97.62	645.32	73.25	0	0	75.95	912.06
136	IT 235383	C. annuum	Red	2.75	0	36.26	107.14	585.49	96.1	0	0	95.27	923.02
137	IT 261162	C. baccatum	Orange	6.35	3.53	38.73	22.11	67.44	6.94	0	2	17.71	164.8
138	IT 236359	C. annuum	Red	1.73	0	31.91	61.55	219.09	26.18	0	0	29.64	370.09
139	IT 236344	C. annuum	Red	0.82	0	16.66	36.62	95.62	9.41	0	0	46.16	205.29
140	IT 229213	C. chinense	Orange	7.71	0	38.03	43.52	189.83	7.91	0	0	44.14	331.14
141	IT 261550	C. baccatum	Red	2.8	0	55.51	182.65	422.36	39.92	0	0	122.68	825.92
142	K253885	C. annuum	Red	15.14	14.43	35.06	0	0	0	48.32	113.15	0	226.09
143	IT 261524	C. baccatum	Yellow	3.2	0	85.67	201.03	836.03	151.77	0	3.03	124.1	1404.83
144	IT 230612	C. annuum	Red	1.48	0	13.71	32.07	181.08	11.35	0	0	19.94	259.63
145	IT 136632	C. annuum	Red	0.81	0	11.41	36.25	167.2	16.64	0	0	32.01	264.33
146	IT 207297	C. chinense	Orange	1.11	0	21.85	48.73	125.7	16.16	0	0	31.71	245.26
147	IT 223691	C. annuum	Red	2.83	0	25.96	79.89	169.71	14.53	0	0	90.54	383.46
148	IT 283961	C. frutescens	Red	2	0	58	288	873.75	73.25	0	0	79.25	1374.25
149	IT 223623	C. annuum	Red	0.48	0	17.02	23.47	51.16	2.54	0	0	33.3	127.96
150	IT 201167	C. annuum	Red	0.58	0	24.24	72.89	284.5	39.93	0	0.35	74.26	496.75
151	IT 236744	C. baccatum	Orange	2.93	0	60.81	157.55	699.6	76.79	0	1.1	132.14	1130.92
152	IT 236424	C. annuum	Red	5.85	0	50.15	59.79	348.04	13.94	0	0	58.77	536.55
153	IT 158627	C. annuum	Red	1.1	0	8.06	4.21	18.76	1.54	0	0	5.31	38.98
154	IT 237617	C. annuum	Red	2.96	0	109.66	224.24	398.38	20.95	0	0	317.73	1073.92
155	IT 261166	C. baccatum	Orange	3.53	0	16.95	21.55	183.48	8.83	0	0	24.48	258.8
156	IT 240016	C. annuum	Red	2.61	0	15.37	7.15	5.01	1.41	0	1.14	5.08	37.77
157	IT 264145	C. chinense	Yellow	3.5	5.22	7.87	0	0	0	20.96	30.72	0	68.27
158	IT 264144	C. frutescens	Red	0.64	0	6.45	9.99	79.5	5.62	0	0	16.46	118.67
159	IT 134926	C. annuum	Red	0	0.78	1.56	4.22	14.38	1.88	0	0	0	22.81
160	IT 261540	C. baccatum	Orange	0.57	0	11.71	29.71	170.87	20.96	0	0.94	41.26	276.01
161	IT 261413	C. annuum	Red	3.67	0	31.32	58.85	289.7	33.43	0	0	84.39	501.36
162	IT 163529	C. annuum	Red	0.51	0	8.8	29.91	274.73	35.85	0	0	37.82	387.63
163	IT 247225	C. annuum	Red	1.17	0	11.64	14.01	200.69	22.82	0	0	48.79	299.11
164	IT 261417	C. annuum	Red	0.58	0	24.17	80.72	468.37	44.16	0	0.59	82.17	700.76
165	IT 224978	C. annuum	Red	0.88	0	17.65	38.86	273.48	22.38	0	0	66.81	420.06
166	IT 216415	C. annuum	Red	2.63	4.31	73.42	118.62	187.5	16.79	0	1.51	80.09	484.87
167	IT 261535	C. baccatum	Red	0.96	0	19.06	46.43	244.95	32.41	0	1.22	55.07	400.11
168	IT 246553	C. annuum	Red	0.24	0.13	1.08	1.51	0.49	0	3.73	0.26	0	7.44
169	IT 163532	C. annuum	Red	3.08	0	99.88	180.95	442.47	22.77	0	0	215.3	964.45
170	IT 229207	C. chinense	Orange	3.59	0	148.89	107.15	271.02	39.14	0	0	87.77	657.56
171	IT 236369	C. annuum	Red	3.31	0	189.43	255.21	705.28	33.59	0	0	295.52	1482.34
172	K253879	C. annuum	Red	6.74	0	56.57	86.33	839.52	28.02	0	0	275.74	1292.92
173	IT 264141	C. chinense	Red	2.86	0	12.75	25.27	236.27	25.38	0	0	54.76	357.3
174	IT 237567	C. annuum	Red	0.89	0	3.99	7.26	63.26	5.26	0	0	8.27	88.91
175	IT 259923	C. chinense	Red	1.73	0	38.95	65.11	194.65	29.29	0	0	33.88	363.61
176	IT 250232	C. annuum	Red	2.18	5.35	14.87	24.3	46.93	4.77	0	3.88	41.54	143.82
177	IT 229203	C. chinense	Orange	2.53	8.38	40.8	80.3	83.28	4.75	0	3.13	74.58	297.73
178	IT 225016	C. annuum	Red	1.16	0	25.09	43.12	220.28	31.27	0	0	33.26	354.2
179	IT 240154	C. annuum	Red	0.83	0	23.06	65.13	558.58	59.07	0	0	86.33	792.98
180	IT 191653	C. frutescens	Red	1.57	0	84.11	203.25	463.26	55.52	0	0	212.4	1020.11
181	K136563	C. annuum	Red	1.31	0	14.53	43.09	362.77	64.57	0	0	40.55	526.82
182	IT 158570	C. frutescens	Red	3.67	0	39.01	89.06	348.99	42.06	0	1.29	66.23	590.32
183	IT 218949	C. baccatum	Red	15.76	8.64	131.05	34.87	61.87	10.26	0	6.98	36.05	305.47
184	IT 221919	C. frutescens	Orange	0.52	0	9.45	8.52	28.43	2.75	0	0	7.02	56.69
185	IT 229207	C. chinense	Yellow	8.1	0	54.49	91.51	92.08	7.35	0	0	60.42	313.95
186	IT 32506	C. annuum	Red	2.28	0	60.53	136.49	391.99	45.71	0	0	113.9	750.9
187	IT 261457	C. chinense	Red	2.47	0	60.34	47.45	216.58	20.09	0	0	51.78	398.72
188	IT 240859	C. annuum	Red	2.74	0	44.27	14.39	657.7	68.02	0	0	94.83	881.94
189	IT 236277	C. annuum	Red	0.37	0	10.52	5.8	253.3	24.56	0	0	52.21	346.75
190	K136593	C. annuum	Red	0.66	0	15	48.47	449.43	61.18	0	0	66.21	640.96
191	IT 236726	C. chinense	Purple	0.4	0	5.16	11.67	68.41	4.6	0	0	11.83	102.06
192	IT 135659	C. annuum	Red	7.45	0	174.06	177.87	417.58	31.49	0	1.37	129.73	939.55
193	IT 261552	C. baccatum	Red	4.98	0	133.87	261.76	858.62	132.74	0	3.02	221.02	1616.01
194	IT 240642	C. annuum	Red	6.68	0	125.36	212.31	140.73	15.11	0	0	164.82	665.01
195	IT 220415	C. baccatum	Red	0	0	9.71	20.29	147.67	1.87	0	0	43.31	222.84
196	K158293	C. annuum	Red	4.42	0	272.15	476.23	1348.53	113.09	0	0	352.25	2566.67
197	IT 228981	C. annuum	Red	3.67	9.08	40	45.83	157.32	8.83	0	4.28	100.45	369.47
198	IT 231150	C. annuum	Red	0.46	0	15.17	23	181.51	11.73	0	0	46.19	278.06
199	IT 240872	C. baccatum	Yellow	0.92	0	32.4	54.16	381.65	31.09	0	0	77.09	577.3
200	IT 225013	C. annuum	Red	3.45	0	105.35	176.59	617.47	44.14	0	0	158.13	1105.13
201	K253876	C. annuum	Red	1.24	4.33	11.08	9.7	34.63	2.68	0	2.16	33.28	99.09
202	IT 32379	C. annuum	Red	14.97	6.33	23.05	0	0	0	42.38	44.47	0	131.2
203	K153259	C. chinense	Red	2.28	0	49.31	92.71	335.41	11.59	0	0	130.68	621.97
204	IT 261514	C. baccatum	Yellow	0.95	0	13.63	18.41	151	6.55	0	0	45.3	235.83
205	IT 134925	C. annuum	Red	2.89	0	39.3	190.92	746.09	73.89	0	0	118.98	1172.07
206	IT 158281	C. annuum	Red	8.4	3.72	44.34	16.51	61.98	13.55	0	3.48	13.67	165.65
207	IT 240866	C. baccatum	Orange	0.99	0	22.89	39.03	245.37	13.54	0	0	84.3	406.13
208	IT 236370	C. annuum	Red	0.86	0	5.8	13.08	204.27	36.85	0	0	41.59	302.45
209	IT 229211	C. chinense	Red	1.51	0	13.65	16.61	112.96	6.49	0	0	11.94	163.16
210	IT 215521	C. annuum	Red	0.65	0	17.02	25.77	214.86	16.91	0	0	58.14	333.35
211	IT 250182	C. annuum	Red	8.28	0	96.26	120.19	415.09	14	0	5.21	111.23	770.26
212	IT 250212	C. annuum	Red	2.4	0	40.48	172.02	500.38	42.02	0	0.77	0	758.08
213	IT 229152	C. annuum	Red	7.98	28.67	131.35	289.25	152.48	15.39	0	12.75	255.52	893.38
214	K003577	C. annuum	Red	1.08	0	10.3	13.62	149.42	9.18	0	0	33.34	216.94
215	IT 113635	C. annuum	Red	2.74	0	60.74	97.72	255.5	19.67	0	0	60.09	496.46
216	IT 242202	C. annuum	Red	2.1	0	22.87	34.54	179.31	19.67	0	0	67.64	326.14
217	IT 158393	C. annuum	Red	1.9	2.64	12.79	28.45	63.51	6.81	0	0.95	13.96	131.01
218	IT 158786	C. frutescens	Red	3.79	0	29.61	24.66	189.47	6.18	0	0	28.84	282.55
219	IT 236398	C. annuum	Red	13.82	11.35	230.72	130.86	322.65	30.07	0	3.14	165.96	908.57
220	IT 236743	C. chinense	Orange	20.74	11.24	17.67	3.82	0	0	52.99	123.37	0	229.82
221	IT 235605	C. annuum	Red	2.49	0	15.13	18.34	184.34	30.42	0	1.2	23.46	275.38
222	IT 241900	C. annuum	Red	2.62	0	33.17	109.15	152.67	7.55	0	2.23	90.4	397.78
223	IT 247232	C. annuum	Red	4.94	0	31.57	49.38	275.54	27.8	0	0	51.34	440.58
224	IT 261112	C. baccatum	Red	0.91	0	30.53	53.07	315.63	26.61	0	0	66.47	493.22
225	IT 163519	C. chinense	Yellow	0.93	0	17.69	58.31	241.96	44.4	0	0	52.28	415.56
226	IT 261227	C. frutescens	Orange	2.94	0	41.89	114.47	833.51	51.43	0	0	121.97	1166.2
227	IT 158293	C. chinense	Red	2.71	0	68.9	57.04	163.09	12.98	0	0	45.05	349.77
228	IT 231159	C. annuum	Red	2.21	10.52	16.25	34.44	140.33	11.33	0	3.75	141.54	360.36
229	IT 236421	C. chinense	Purple	0	0	0	0	12.64	3.36	0	0	1.35	17.35
230	IT 261168	C. baccatum	Red	1.13	6.12	23.32	77.42	225.45	28.84	0	1.61	69.45	433.34
231	IT 264147	C. chinense	Orange	0.88	0	18.44	57.33	207.93	20.32	0	0	71.72	376.62
232	IT 158788	C. annuum	Red	8.37	0	70.17	81.67	194.15	14.4	0	0	66.4	435.17
233	IT 158870	C. baccatum	Red	1.53	0	39.85	83.85	426.31	44.53	0	0.63	101.31	698.01
234	IT 236710	C. baccatum	Yellow	7.04	17.47	24.03	6	0	0	0	171.53	12.33	238.4
235	IT 250181	C. frutescens	Orange	1.34	0	50.58	106.16	420.45	39.39	0	0	142.62	760.54
236	IT 163484	C. annuum	Red	0	0	0.93	2.63	21.53	1.53	0	0	0	26.61
237	IT 221896	C. frutescens	Red	0.67	0	14.48	44.76	140.26	21.19	0	0	61.9	283.24
238	IT 284013	C. baccatum	Red	0.36	0	10.18	17.47	121.91	13.01	0	0	29.95	192.88
239	IT 229133	C. annuum	Orange	1.46	0	24.87	61.65	279.23	108.86	0	0	51.72	527.8
240	IT 247244	C. annuum	Red	2.97	0	34.91	132.25	808.49	90.72	0	0	107.91	1177.24
241	IT 158628	C. annuum	Red	0	0	0.93	6.54	32.05	3.05	0	0	5.86	48.44
242	IT 231180	C. annuum	Yellow	31.72	53.56	97.63	169.57	0	0	0	61.18	210.41	624.08
243	IT 218653	C. annuum	Red	1.74	0	14.74	34.28	117.67	12.2	0	0	26.41	207.05
244	CC 3677	C. annuum	Red	1.13	0	16.13	58.11	212.45	15.09	0	0	34.43	337.36
245	IT 229192	C. chinense	Red	1.07	0	20.03	43.89	162.94	14.04	0	0	51.03	293.01
246	IT 158692	C. annuum	Red	3	0	56.36	212.73	339.27	21	0	0	0	632.36
247	IT 158280	C. annuum	Red	4.27	0	123.34	157.94	372.33	25.91	0	0	107.71	791.5
248	IT 231146	C. baccatum	Orange	2.51	5.76	16.37	29.22	86.02	6.94	0	1.32	62.16	210.3
249	IT 250209	C. annuum	Red	4.51	0	15.75	20.21	68.54	9.91	0	0	11.04	129.95
250	IT 224899	C. annuum	Red	0.87	0	9.26	9.11	17.11	2.04	0	0	5.62	44.02
251	IT 32447	C. annuum	Red	4.96	0	101.43	159.32	417.92	25.97	0	0	135.87	845.47
252	IT 223770	C. annuum	Red	0.28	0	1.75	5.6	18.4	2.87	0	0	1.87	30.77
253	IT 283497	C. chinense	Red	1.33	0	26.56	56.23	296.74	15.39	0	0	75.94	472.18
254	IT 260894	C. annuum	Red	0	0	1.87	4.71	119.29	1.36	0	0	13.24	140.47
255	IT 224939	C. chinense	Red	1.4	0	13.06	85.98	398.79	64.94	0	0	56.94	621.11
256	IT 163497	C. annuum	Red	0.71	0	23.49	42.26	141.33	16.04	0	0	38.39	262.21
257	K253872	C. annuum	Red	3.11	0	40.96	34.15	99.85	2.78	0	0	20.11	200.96
258	IT 261158	C. baccatum	Red	4.51	28.47	154.44	261.3	633.05	96.49	0	13.24	194.91	1386.41
259	IT 248579	C. annuum	Red	7.18	0	46.48	45.59	370.75	73.32	0	3.11	82.61	629.04
260	K253881	C. annuum	Red	3.07	0	91.93	183.64	158.5	14.71	0	0.93	19.36	472.14
261	IT 158279	C. annuum	Red	1.89	6.7	38.95	69.84	143.65	6.54	0	1.14	94	362.7
262	IT 258933	C. annuum	Red	0.83	0	12.45	60.21	281.79	45.56	0	0	44.57	445.4
263	IT 261510	C. baccatum	Orange	0.89	0	11.84	16.02	130.84	9.35	0	1.04	25.33	195.32
264	IT 261420	C. baccatum	Red	6.25	4.32	33.57	69.54	179.65	29.62	0	3.85	45.75	372.56
265	IT 236422	C. annuum	Red	1.22	0	11.4	27.26	145.56	13.58	0	0	29.01	228.04
266	IT 158314	C. annuum	Red	0.95	0	7.02	26.07	72.74	9.64	0	0	0	116.43
267	IT 261314	C. annuum	Red	6.77	2.26	65.53	85.87	45.08	4.32	0	0.82	17.43	228.06
268	IT 250191	C. annuum	Red	0.29	0	4.84	8.36	131.08	12.8	0	0	24	181.36
269	IT 250226	C. annuum	Red	1.04	0	9.84	8.18	87.45	10.22	0	0	19.47	136.19
270	IT 261350	C. annuum	Red	0.64	0	8.65	33.32	440.53	80.33	0	0	57.17	620.63
271	IT 163536	C. annuum	Red	6	0	105.56	174.81	852.74	182.04	0	2.18	111.67	1434.99
272	IT 264100	C. frutescens	Red	0.93	0	16.49	16.51	74.6	6.94	0	0	10.73	126.19
273	IT 261170	C. baccatum	Orange	0	0.96	2.72	4.72	23.62	1.19	0	0	8.13	41.34
274	IT 32439	C. annuum	Red	0.88	0	6.67	15.72	82.65	3.49	0	0	18.05	127.47
275	IT 236368	C. annuum	Red	1.98	0	68.73	175.04	353.71	36.8	0	2.28	157.29	795.84
276	IT 225015	C. annuum	Red	5.38	6.62	38.09	43.17	102.06	15.78	0	1.55	93.15	305.81
277	IT 225019	C. annuum	Yellow	0.07	0.23	0.57	1.48	1.15	1.28	7.55	0	0	12.34
278	IT 236754	C. annuum	Red	0.29	0	4.84	8.99	97.34	10.75	0	0	54.5	176.72
279	IT 264114	C. chinense	Orange	0.04	0	2.45	9.87	46.05	5.69	0	0	11.9	76
280	IT 247159	C. annuum	Red	5.76	4.02	84.32	85.21	299.78	38.09	0	0.82	48.53	566.53
281	K011815	C. annuum	Red	0.7	6.32	14.76	56.59	159.88	22.61	0	3.43	49.8	314.09
282	IT 218615	C. annuum	Red	0.99	0	12.87	51.61	108.93	12.6	0	0.6	69.97	257.57
283	IT 158784	C. annuum	Red	4.19	0	21.73	46.8	240.66	24.25	0	0	61.85	399.48
284	K253887	C. annuum	Red	3.14	0	21.19	19.51	115.68	3.05	0	0	47.43	210
285	IT 237079	C. annuum	Red	5.3	11.35	74.13	124.83	129.98	4.26	0	0	228.85	578.7
286	IT 229690	C. annuum	Red	0.28	0	2.31	13.73	50.79	1.68	0	0	16.46	85.25
287	IT 223684	C. annuum	Red	3.13	0	36.63	71.55	425.32	21.82	0	4.26	143.13	705.84
288	IT 229185	C. annuum	Red	3.42	0	17.51	21.4	174.02	14.5	0	0	27.69	258.54
289	IT 283501	C. chacoense	Orange	1.17	0	10.41	18.52	149.79	21.4	0	0	27.34	228.64
290	IT 283938	C. baccatum	Yellow	1.38	5.17	35.23	81.09	210.27	22.82	0	2.09	59.73	417.77
291	IT 229107	C. annuum	Red	31.85	0	1.1	78.94	29.23	265.99	0	0	110.35	517.46
292	K253873	C. annuum	Red	18.36	0	0.9	13.95	11.4	128.05	0	0	33.44	206.11
293	IT 136602	C. annuum	Red	0.33	0	2.6	4.55	61.87	5.44	0	0	10.28	85.07
294	IT 225012	C. annuum	Red	0.39	0	6.23	19.6	106.31	28.62	0	0	24.36	185.52
295	IT 228634	C. annuum	Red	2.5	0	60.47	80.47	285.63	34.22	0	0.63	53.59	517.5
296	IT 247226	C. annuum	Red	0.9	0	14.29	21.79	117.71	23.91	0	1.16	17.16	196.93
297	IT 231180	C. annuum	Yellow	1.42	0	15.49	64.42	216.69	11.56	0	0.44	42.63	352.64
298	IT 261450	C. chinense	Red	8.3	6.42	132.08	83.04	137.33	23.43	0	2.19	46.63	439.41
299	IT 261512	C. baccatum	Orange	1.06	0	41.39	79.89	285.22	24.36	0	0	117.33	549.25
300	IT 224995	C. annuum	Red	1.15	0	30.24	29.76	140.05	12.56	0	0	33.08	246.84
301	IT 248053	C. annuum	Red	4.45	0	101.32	107.21	329.34	67.84	0	3.38	82.11	695.65
302	K158290	C. chinense	Orange	0.79	0	9.34	27.01	147.75	18.67	0	0	28.05	231.62
303	IT 135673	C. annuum	Red	3.78	6.94	42.05	42	120.18	7.17	0	2.09	126.66	350.88
304	IT 264149	C. baccatum	Red	0.78	0	11.54	35.47	116.09	11.92	0	0	33.51	209.31
305	IT 236666	C. annuum	Red	7.89	15.68	20.15	0	0	0	42.93	116.05	0	202.7
306	IT 261455	C. frutescens	Orange	2.24	9.06	71.68	161	282.7	28.69	0	2.05	102.7	660.12
